# Supplementary material for: Characterization of a Novel POx-Based Adhesive Powder for Obliterating Dead Spaces After Surgery
Source: Bioengineering (Basel). 2025 Sep 23;12(10):1011. doi: 10.3390/bioengineering12101011 (PMC12561639; doi:10.3390/bioengineering12101011)
Supplement: Supplementary file 1 [file bioengineering-12-01011-s001.zip]

Archive with 1 entries (1 files):
- bioengineering-3820508-supplementary.pdf
